# Supplementary material for: Pharmacist-Led Interventions for Colorectal Cancer Prevention: A Systematic Review
Source: Curr Oncol. 2026 Mar 20;33(3):177. doi: 10.3390/curroncol33030177 (PMC13025529; doi:10.3390/curroncol33030177)
Supplement: Supplementary file 1 [file curroncol-33-00177-s001.zip]

Archive with 1 entries (1 files):
- curroncol-4141175-supplementary.pdf
